# Supplementary material for: Comparison of catheter wound infusion, intrathecal morphine, and intravenous analgesia for postoperative pain management in open liver resection: randomized clinical trial
Source: BJS Open. 2025 Jul 15;9(4):zraf074. doi: 10.1093/bjsopen/zraf074 (PMC12261295; doi:10.1093/bjsopen/zraf074)
Supplement: zraf074_Supplementary_Data [file zraf074_supplementary_data.zip]

Archive with 3 entries (3 files):
- Cathepat_21_03_2025_ CONSORT-2010-Checklist.doc
- Study_protocol_Cathepat.pdf
- Supplementary_Material.docx
